# Supplementary material for: Clinical characteristics, visual acuity outcomes, and factors associated with loss of vision among patients with active ocular toxoplasmosis: A retrospective study in a Thai tertiary center
Source: PLoS Negl Trop Dis. 2024 Jun 6;18(6):e0012232. doi: 10.1371/journal.pntd.0012232 (PMC11156401; doi:10.1371/journal.pntd.0012232)
Supplement: S1 File — (XLSX) [file pntd.0012232.s002.xlsx]

## Sheet: Data
No	lesion size	Laterality	Iop	Eye	Sex	Age	Duration	Red	Blurred	Pain	Float	Immune status	Imm suppressed	HIV	Cd4	Va initial	AC cells	AV cells	Number of lesion	Location	Zone	Macular involve	Previous scar	Bactrim	Clinda	Mac scar	OHT	Cataract	ERM	Pred	Cataract sx	PPV	Recurrent 1	Recurrent 2	Recurrent 3	VA final	VA 2 wk	VA1gr3	VA3mo	VA6mo	VA12mo	VA24mo	Va36mo	Va48mo	Va60mo	Va72mo	FU time	Duration pred	Complication
1	1	2	14	2	2	19	12	1	1	0	1	0	0	0		0.2	1	2	1	2	2	0	1	1	0	1	1	0	0	1	0	0	0	0	0	0.2	0.2	1	0.1	0.2							6.90789	7.57143	2
2	1	2	12	2	1	47	7	0	1	0	1	0	0	0		0.2	1	1	1	2	3	0	1	1	0	0	1	0	0	1	0	0	0	0	0	0.1	0	1	0.1								5.42763	9	1
3	<1	2	15	2	1	17	60	0	1	0	1	0	0	0		1.6	0	1	1	1	1	1	1	1	0	1	0	0	0	1	0	0	0	0	0	0.7	1	3	0.6	0.7							5.98684	9	1
4	5	1	14	1	1	44	21	0	1	0	0	0	0	0		1	0	2	1	1	1	1	0	1	0	0	0	0	0	1	0	0	0	0	0	0	0.7	2	0	0	0						20.8553	20.4286	0
6	5	2	12	2	2	60	120	0	1	0	0	0	0	0		0.6	1	2	1	1	2	0	0	1	0	0	1	1	0	1	1	1	0	0	0	0.3	0.4	1	0.3	0.4	0.1						24.9671	103.857	2
7	1	1	14	1	2	18	30	0	1	0	1	0	0	0		0.1	1	9	1	1	1	0	0	1	0	0	0	0	0	1	0	0	0	0	0	0.1	0.1	1	0.1								3.61842	2	0
8	7	2	16	2	2	45	120	0	1	0	1	0	0	0		0.8	5	2	1	2	3	0	0	1	0	0	1	0	1	1	0	0	0	0	0	0.4	0.7	2	0.3	0.2	0.4						24.6382	10.5714	2
9	>5	1	15	1	1	49	365	0	1	0	0	2	1	0		2	4	9	2	1	1	0	1	1	0	0	0	1	0	1	0	0	0	0	0	1.6	2	3	1.6	1.6	1.6						14.7697	32.4286	1
10	1.5	2	22	2	2	17	7	1	0	0	1	0	0	0		0.1	4	9	1	2	2	0	0	1	0	0	1	0	0	0	0	0	0	0	0	0.1	0.2	1	0.1	0.1	0.1						28.6184		1
11	3	2	18	2	2	61	21	0	1	0	0	0	0	0		0.5	1	2	1	2	3	0	0	1	0	0	0	0	0	1	0	0	1	0	0	0.1	0.2	1	0.1	0.1							11.6118	7	0
12	1.5	1	11	1	1	28	21	0	1	0	0	0	0	0		1.3	5	5	1	1	1	1	1	1	0	1	0	0	0	1	0	0	0	0	0	0.4	1.12	2	0.5	0.4							10.3947	30.7143	1
13	1.5	2	17	2	1	28	140	0	1	0	0	1	1	1	784	0.7	2	3	1	2	3	0	1	1	0	0	1	0	0	1	0	0	0	0	0	0	0.5	1									1.38158	4.42857	1
14	1	2	18	2	1	67	14	0	1	0	0	0	0	0		1.7	2	9	1	1	1	1	0	1	0	1	0	0	0	1	0	0	0	0	0	1.6	1.7	3	1.7	1.3	1.3						23.0592	11	1
15	0.5	2	14	2	2	17	17	0	1	0	1	0	0	0		1	1	4	1	1	1	1	1	1	0	1	0	0	0	1	0	0	0	0	0	0.9	1	2	0.9								3.55263	15	1
16	1	2	14	2	2	29	30	0	1	0	0	0	0	0		0.7	0	1	1	1	1	1	0	1	0	0	0	0	0	1	0	0	0	0	0	0	0.8	1	0	0.1	0	0					27.0395	6	0
17	0.5	1	14	1	1	35	5	0	1	0	0	0	0	0		0.1	4	4	2	2	1	0	1	1	0	0	1	0	0	1	0	0	1	1	0	0	0.2	1	0.1	0.1	0	0	0				44.1776	11.7143	1
18	0.5	1	11	1	2	23	21	0	1	0	0	0	0	0		0.3	0	9	1	1	1	1	0	1	0	1	0	0	0	1	0	0	0	0	0	0	0.2	1	0								5.29605	21.4286	1
19	1	2	30	2	1	64	30	0	1	0	1	0	0	0		0.2	1	9	1	2	3	0	1	1	0	0	0	0	0	1	0	0	0	0	0	0.2	0.2	1	0.2	0.2	0.3	0.2					29.9342	2.71429	0
20	2	2	20	2	1	64	3	1	1	0	0	0	0	0		0.4	3	9	1	3	2	0	0	1	0	0	0	0	0	1	0	0	0	0	0	0	0.3	1	0.1	0.1	0.1	0.1	0				40.3618	5.85714	0
21	2	2	9	2	2	31	9	0	1	1	1	0	0	0		0.5	3	1	2	1	2	0	1	1	0	0	0	0	0	1	0	0	1	1	1	0.1	0.4	1	0.1	0.2	0.1	0.1					30.3947	8	1
22	>5	1	8	1	2	52	21	0	1	0	0	1	1	1	41	2	3	3	2	1	1	1	0	1	0	0	0	0	0	0	0	0	0	0	0	2	2	3									2.36842		1
23	1	1	14	1	1	45	60	1	1	0	0	0	0	0		1.6	5	1	1	1	1	1	1	1	0	1	0	0	0	1	0	0	0	0	0	1.3	1.3	3	1.3								5.13158	6.28571	1
24	1	1	19	31	2	22	30	0	1	1	0	0	0	0		1.6	0	9	3	1	1	1	1	1	0	1	0	0	0	1	0	0	1	0	0	0.9	1.6	2	0.8	0.8	0.9	1	0.9				51.1513	7.71429	1
25	<1	2	20	32	2	22	30	0	1	1	0	0	0	0		1	0	9	3	1	1	1	1	1	0	1	0	0	0	0	0	0	0	0	0	1	1.3	3	1	1	1	0.9					29.9342		1
26	1	1	13	1	1	15	160	0	1	0	0	0	0	0		0.6	0	0	1	1	1	1	0	1	0	0	0	0	1	1	0	0	0	0	0	0.2	0.6	2	0.4	0.2							6.25	18	1
27	2	2	16	32	2	24	60	0	1	0	0	3	1	0		0	0	9	1	3	2	0	0	1	0	1	0	0	0	1	0	0	0	0	0	0	0	1	0	0							8.02632	34.8571	1
28	>5	1	15	31	2	24	60	0	1	0	0	3	1	0		1.7	0	9	1	1	1	1	0	1	0	0	1	0	0	1	0	0	0	0	0	0.5	0.8	2	0.5	0.4							8.02632	34.8571	1
29	1	2	15	2	1	19	8	1	1	0	0	0	0	0		0	1	9	1	3	2	0	0	1	0	0	0	0	0	1	0	0	1	0	0	0	0	1	0	0	0						17.2039	7.57143	0
30	0.5	1	16	1	1	19	7	0	1	0	0	0	0	0		0.9	0	1	1	1	1	1	1	1	0	1	0	0	0	1	0	0	0	0	0	0.2	0.7	2	0.3								5.98684	9	1
31	1	1	23	1	2	17	21	0	1	0	0	0	0	0		1.3	4	9	1	1	1	1	1	1	0	1	1	0	0	1	0	0	0	0	0	1	1.3	3									2.33553	12	2
32	0.5	2	14	2	1	27	19	0	1	0	0	0	0	0		1.7	5	2	1	1	1	1	1	1	0	1	0	0	0	1	0	0	0	0	0	1	1.7	3	1								5.52632	16	1
33	0.5	2	14	2	2	11	7	0	1	0	0	0	0	0		1.12	0	0	1	1	1	1	0	1	0	0	0	0	0	1	0	0	0	0	0	0.3	0.6	2	0.3								2.92763	7.42857	0
34	1	1	15	1	2	59	5	0	1	0	1	0	0	0		1.6	1	5	1	1	1	1	0	1	0	0	0	0	0	1	0	0	0	0	0	0.9	1.6	3	1.3	1.3	0.9						17.9605	47	0
35	1	2	6	2	2	31	14	1	1	1	0	0	0	0		1.6	1	1	1	1	1	1	1	1	0	1	0	0	0	0	0	0	1	0	0	1	1.3	3	1.12	1	1	1					34.2763		2
36	2.5	2	12	2	2	28	7	0	1	0	1	0	0	0		0.4	1	9	1	3	1	0	1	1	0	0	1	0	0	1	0	0	0	0	0	0.1	0.1	1	0.1	0							10.3618	10.5714	1
37	1	1	13	31	1	36	30	0	1	0	0	0	0	0		0.9	0	1	2	2	2	0	0	1	0	1	0	0	1	1	0	0	0	0	0	0.1	0.4	1									2.33553	9.57143	2
38	<0.5	2	11	32	1	36	30	0	1	0	0	0	0	0		1.3	0	1	2	1	1	1	0	1	0	1	0	0	1	1	0	0	0	0	0	1.6	1.7	3									2.33553	9.57143	2
39	0.5	2	12	2	2	69	7	0	0	0	1	1	1	1	39	0.1	0	1	1	2	2	0	0	1	0	0	0	0	0	0	0	0	0	0	0	0.1	0.1	1	0.1								5.13158		0
40	NA	2	15	2	1	62	7	0	1	0	0	0	0	0		1.6	3	2	1	2	3	0	0	1	0	0	0	1	1	1	1	1	1	0	0	1	0.8	2	1	1	1	1.6					35.3618	2.14286	2
41	1.5	2	17	2	2	14	14	0	1	0	0	0	0	0		1.3	4	5	1	1	1	1	0	1	0	1	0	0	1	1	0	0	0	0	0	1.3	0.3	1	0.3	0.4	0.3	1.3	1.3				45	6.57143	2
42	<1	2	24	2	1	21	7	1	1	1	0	0	0	0		1.6	1	2	1	1	1	1	1	1	0	1	1	0	1	1	0	0	1	0	0	0.9	1.6	3	1.12	1.12	0.9	1	1	0.9			59.8684	3.28571	3
45	3	1	15	1	2	55	21	1	1	0	0	0	0	0		0.4	2	1	1	2	2	0	0	1	0	0	0	1	0	1	0	0	0	0	0	0.1	0.3	1	0.3	0.3	0.2	0.2	0.1	0.1	0.1	0.1	79.4408	9.42857	1
46	1.5	2	16	2	2	19	30	0	1	1	0	0	0	0		0.4	2	3	1	2	3	0	0	1	0	0	0	0	0	1	0	0	0	0	0	0.4	0.8	2	0.5	0.4							7.36842	32	0
48	0.5	1	15	1	1	16	4	0	1	0	0	0	0	0		1.12	5	5	1	1	1	1	0	1	0	1	0	0	0	1	0	0	0	0	0	0.2	0.9	2	0.5	0.2							7.5	7.42857	1
49	1.5	1	34	1	2	54	14	1	1	1	1	0	0	0		0.2	1	1	1	3	1	0	0	1	0	0	1	0	0	0	0	0	0	0	0	0.1	0.1	1	0.1	0.1							6.18421		1
50	1	2	17	2	1	14	7	0	1	0	0	0	0	0		1	5	3	1	1	1	1	0	1	0	0	1	0	0	1	0	0	0	0	0	0.3	0.7	2	0.3								3.22368	8	1
51	2	1	16	1	2	59	21	0	1	1	1	0	0	0		0.3	0	1	1	3	1	0	0	1	0	0	0	1	0	1	0	0	0	0	0	0.4	0.3	1	0.3	0.1	0.1	0.2	0.2	0.2	0.4	0.3	77.8618	7.57143	1
52	1	2	10	2	1	23	7	1	1	0	0	0	0	0		0.2	5	1	1	3	2	0	1	1	0	0	0	0	0	1	0	0	0	0	0	0.1	0.1	1	0	0.1	0.1	0.1					26.1842	11	0
53	1	2	11	2	1	28	14	0	1	0	0	0	0	0		0.2	5	1	1	1	2	0	0	1	0	0	0	0	0	1	0	0	0	0	0	0	0.1	1	0.1	0.1	0.1	0.1	0.1				39.1447	3	0
54	2	1	18	1	2	56	5	0	1	0	0	0	0	0		0.4	5	9	1	2	2	0	1	1	0	0	0	0	0	1	0	0	0	0	0	0.2	0.1	1									2.53289	6.57143	0
57	0.5	1	12	1	1	40	21	0	0	0	0	0	0	0		0.4	2	9	1	3	1	0	1	1	0	0	0	0	0	1	0	0	0	0	0	0.4	0.5	2									2.5	6	0
58	1	2	16	2	2	39	14	1	1	0	0	0	0	0		1.6	4	2	1	1	1	1	0	1	0	1	0	0	1	1	0	0	0	0	0	0.9	1.6	3	1	1	1	1	0.9	0.9	0.9		60.9539	3.85714	2
59	2	1	12	1	1	33	7	0	1	0	1	0	0	0		0.3	0	2	1	2	2	0	1	1	0	0	0	0	0	1	0	0	1	0	0	0.5	0	1	0.1	0.1	0.1	0.1	0.1	0.5			45.9211	6.28571	0
60	<1	1	17	1	1	23	7	0	1	0	0	0	0	0		0	0	1	1	1	1	1	0	1	0	0	0	0	1	1	0	0	1	0	0	0.3	0.8	2	0.4	0.4	0.4	0.4	0.3	0.2	0.3	0.2	77.7303	5	1
61	4	1	10	1	1	56	360	0	1	0	0	0	0	0		0.7	1	9	1	2	3	0	0	1	0	0	0	0	0	1	0	0	0	0	0	0.2	0.3	1	0.1	0.1	0.1	0.2					17.5	0.714286	0
62	0.5	1	13	1	2	14	7	0	1	1	1	0	0	0		0.1	4	1	1	1	1	0	0	1	0	0	0	0	0	1	0	0	0	0	0	0	0.1	1									2.40132	7	0
63	0.5	2	13	2	1	10	360	0	0	0	0	0	0	0		0.9	2	1	1	1	1	1	1	1	0	1	0	0	0	0	0	0	0	0	0	0.4	0.8	2	0.4	0.4	0.3	0.4	0.3	0.5	0.4		63.0921		1
64	5	1	6	1	1	61	90	0	1	0	1	0	0	0		0.7	5	1	1	2	2	0	0	1	0	0	0	0	0	1	1	0	0	0	0	0.4	0.4	2	0.5	0.4	0.3	0.5	0.5				30.8553	133	0
65	<1	2	7	2	2	15	7	0	0	1	1	0	0	0		0.2	3	9	1	2	2	0	0	1	0	0	1	0	0	1	0	0	0	0	0	0	0.2	1	0	0							10	14.4286	1
66	1.5	1	11	1	2	46	21	1	1	0	1	0	0	0		1.6	0	3	3	1	1	1	1	1	0	1	0	1	0	1	0	0	1	1	0	1	1.3	3	1.6	1.6	1.3	1.3	1.3	1.3	1.3	1.3	115.197	13.1429	3
67	5	1	12	1	1	39	14	0	1	0	1	0	0	0		0.4	2	9	1	2	2	0	0	1	0	0	0	0	0	1	1	0	1	0	0	0.1	0.4	2	0.2	0.4	0.1	0.1					134.079	17.5714	0
68	1	2	17	2	1	20	3	0	0	0	1	0	0	0		0.1	0	9	1	2	2	0	1	1	0	0	0	0	0	1	0	0	1	0	0	0.1	0.1	1	0	0	0	0.4					31.6776	9.85714	0
69	1.5	1	12	1	2	19	14	0	1	1	1	0	0	0		0	3	1	1	2	3	0	1	1	0	1	1	0	0	1	0	0	0	0	0	0	0	1	0								4.70395	11.1429	2
70	1.5	2	14	2	2	38	14	0	1	0	0	0	0	0		1.6	0	9	1	1	1	1	0	1	0	1	0	0	0	1	0	0	0	0	0	1.12	1.3	3	1	1	0.9						31.1513	8	1
71	2.5	1	12	1	1	41	14	0	1	0	0	1	1	1	341	2	2	2	1	1	1	1	0	1	0	1	0	0	0	0	0	0	0	0	0	1.7	2	3	2	2	1.7	2	1.7	1.7	1.7	1.7	85.9539		1
72	3	1	12	1	2	46	21	1	1	1	1	0	0	0		0.9	2	2	1	3	2	0	0	1	0	0	0	0	0	1	0	0	0	0	0	0.5	0.6	2									1.84211	7.57143	0
73	1	2	7	2	1	68	30	0	1	0	0	0	0	0		0.8	5	2	1	3	3	0	0	1	0	0	0	0	0	1	0	0	0	0	0	0.5	0.5	2									2.76316	7.14286	0
74	4	1	8	1	1	42	10	0	1	0	0	0	0	0		1.12	2	4	1	1	1	0	0	1	0	0	0	0	1	1	0	0	0	0	0	0.9	1.6	2									1.64474	6.28571	1
75	4	2	10	2	2	66	60	0	1	0	0	0	0	0		1.12	1	1	1	3	2	0	0	1	0	0	0	0	1	1	0	0	0	0	0	0.4	0.7	2	0.4								5.88816	19	1
76	3	1	16	1	2	75	30	0	1	0	0	0	0	0		2	2	2	1	1	2	0	0	1	0	0	1	0	0	1	0	0	0	0	0	2	2	3									2.53289	11	1
77	1.5	1	11	1	1	15	15	0	1	0	0	0	0	0		2	3	2	1	1	1	1	0	1	0	0	0	0	1	1	0	0	1	0	0	0.2	2	3	0.6	0.3	0.3	0.3	0.3	0.3	0.1		68.0921	12.5714	1
78	1	2	10	2	1	24	14	0	1	0	0	0	0	0		0.5	2	2	1	1	1	1	0	1	0	1	0	0	1	1	0	0	0	0	0	0.1	0.5	2	0.1	0	0.1						12.2368	28	2
79	1	2	7	2	2	16	21	1	1	1	0	0	0	0		0.3	4	4	1	2	3	0	0	1	0	0	0	0	0	1	0	0	0	0	0	0.1	0.2	1	0.1	0	0.1						3.84868	8.57143	0
80	3	1	10	1	1	31	14	0	1	0	0	1	1	1	112	0.25	5	2	1	1	1	1	0	1	0	0	0	0	0	0	0	0	0	0	0	0.9	0.7	2	1.6	1	1						20.2961		0
81	2	2	14	2	2	69	21	0	1	0	1	0	0	0		0.3	5	5	1	2	3	0	0	1	0	0	0	0	0	1	0	0	0	0	0	0.2	0.4	1	0.1	0.3	0.2	0.3	0.2	0.4	0.2	0.2	72.5	4.57143	0
82	1	1	12	1	2	19	21	0	1	0	0	0	0	0		1.7	1	9	2	1	1	1	1	1	0	1	0	0	0	1	0	0	0	0	0	1.6	1.7	3	1.6	1.6							6.44737	7.42857	1
83	1	2	19	2	1	22	7	0	1	0	0	0	0	0		0.1	3	9	1	2	3	0	0	1	0	0	0	0	0	1	0	0	0	0	0	0	0.1	1	0								4.24342	13	1
84	0.5	2	18	2	2	16	7	0	1	0	0	0	0	0		1.12	3	4	3	1	1	0	1	1	0	1	0	0	0	1	0	0	0	0	0	0.4	0.6	2	0.6	0.5							11.3487	3.57143	1
86	1	2	12	2	1	49	50	0	1	0	1	0	0	0		0	5	2	2	3	3	0	1	1	0	0	1	0	0	1	0	0	0	0	0	0	0	1	0								4.86842	1	1
87	noFig	1	15	1	1	72	30	0	1	0	0	0	0	0		1.6	2	2	1	3	3	0	1	1	0	0	0	0	0	1	0	0	0	0	0	0.2	0.7	1	0.3	0.3							9.80263	8	0
88	1	1	10	1	2	65	21	0	1	0	0	2	1	0		1.6	5	2	1	1	1	1	1	1	0	0	0	0	0	1	0	0	0	0	0	1.3	1.6	3	1.6	1.3							7.10526	8	0
89	1	1	15	1	1	59	14	1	1	0	0	0	0	0		0	5	5	1	1	1	1	0	1	0	0	0	0	1	1	0	0	0	0	0	0.2	0	1	0.2								4.83553	6.57143	1
90	1	1	11	1	1	56	14	0	1	0	1	0	0	0		0	5	5	1	2	2	0	0	1	0	0	1	0	0	1	0	0	0	0	0	0	0	1	0								7.13816	3	1
91	1	2	20	2	2	18	14	0	1	0	0	0	0	0		1.6	4	4	1	1	1	1	1	0	0	0	0	0	1	0	0	0	0	0	0	0.8	1.6	2									2.07237		1
92	1	2	10	2	1	14	9	0	1	0	0	0	0	0		0.5	4	2	1	1	2	0	0	1	1	0	0	0	0	0	0	0	0	0	0	0.1	0.1	1	0	0	0.1	0.1					26.9737		0
93	3	2	5	2	2	31	21	0	1	0	1	0	0	0		0.7	4	3	1	3	1	0	1	1	1	0	0	0	0	1	0	0	1	1	0	0	0.4	2	0.1	0.1	0	0	0				42.8618		0
94	1.5	1	11	1	1	39	30	0	1	0	0	1	1	1	378	0.1	4	9	1	1	1	0	0	0	1	0	0	0	0	1	0	0	0	0	0	0	0.4	1	0	0	0	0					32.5329		0
95	1.5	1	11	1	1	56	30	0	1	0	0	0	0	0		2	1	9	1	1	1	1	0	1	1	0	0	0	0	1	0	0	0	0	0	0.7	1.7	3	0.7								3.45395		1
96	3	2	9	2	2	62	60	0	1	0	0	0	0	0		2	4	9	3	3	2	0	0	0	1	0	0	1	0	1	0	0	1	0	0	0.4	2	3	1.3	1.3	1.12	0.4	0.4				36.6118		1
97	1	1	13	1	2	22	4	0	1	0	0	0	0	0		0.8	5	1	1	1	1	1	1	1	1	0	1	0	0	0	0	0	0	0	0	0.3	0.8	2	0.4								4.60526		1
98	3	1	14	1	2	46	30	0	1	0	0	1	1	1	136	1.12	2	9	2	1	3	1	0	0	1	1	0	0	0	0	0	1	0	0	0	1.7	1.12	3									2.66447		2
99	3	1	16	1	1	56	7	0	0	0	1	0	0	0		0.2	2	9	1	3	2	0	0	1	1	0	0	0	0	1	0	0	0	0	0	0.3	0.3	1	0.5	0.3							30.1316		0
100	<1	1	15	1	1	53	6	0	1	0	0	0	0	0		0.9	0	9	1	1	1	1	0	1	1	1	0	0	0	0	0	0	1	0	0	1	1	2	0.8	1							31.8421		1
101	6	2	11	2	1	43	14	1	1	0	0	1	1	1	68	1.7	4	4	1	1	1	1	0	1	1	0	0	0	0	0	0	0	0	0	0	2.3	2	3	2.3	2.3	2.3						13.4868		1
102	1	1	12	1	2	27	60	0	1	0	0	0	0	0		1.6	3	9	1	3	2	0	1	0	0	0	0	0	0	1	0	1	0	0	0	0.1	0.4	1	0.1	0.1							9.01316		0
